# Supplementary material for: Genkwanin glycosides are major active compounds in Phaleria nisidai extract mediating improved glucose homeostasis by stimulating glucose uptake into adipose tissues
Source: Nat Commun. 2025 Aug 16;16:7648. doi: 10.1038/s41467-025-62689-8 (PMC12357923; doi:10.1038/s41467-025-62689-8)
Supplement: Supplementary file 4 — Source Data [file 41467_2025_62689_MOESM4_ESM.zip]

Archive with 2 entries (2 files):
- SourceData_1.xlsx
- SourceData_2.pdf
