# Supplementary material for: Genkwanin glycosides are major active compounds in Phaleria nisidai extract mediating improved glucose homeostasis by stimulating glucose uptake into adipose tissues
Source: Nat Commun. 2025 Aug 16;16:7648. doi: 10.1038/s41467-025-62689-8 (PMC12357923; doi:10.1038/s41467-025-62689-8)
Supplement: Supplementary file 4 — Source Data [file 41467_2025_62689_MOESM4_ESM.zip › SourceData_1.xlsx]

## Sheet: Figure 1b
Figure 1 b
Body weight development
	HFD							PNe								Two-way RM ANOVA
0	38.85	39.45	40.77	33.28	36.3	35.18	33.38	43.6	33.5	33.25	37.2	40.81	36.3	29.94		Source of Variation	% of total variation	P value	P value summary	Significant?
1																Time x Diet	0.1441	0.9441	ns	No
2	39.21	41.82	42.85	35.74	36.39	35.73	32.53	43.4	32.03	35.6	37.76	44.53	37.85	30.25		Time	10.12	<0.0001	****	Yes
3	41.54	42.28	43.38	38.28	39.38	38.77	34.51	47.34	32.51	35.21	40.23	45.79	38.56	31.58		Diet	0.8716	0.7294	ns	No
4	42.87	42.77	44.57	39.85	40.45	38.56	35.3	49.93	33.23	36.48	40.91	46.63	40.17	31.82		Subject	83.42	<0.0001	****	Yes
5	44.13	44.73	46.18	40.09	42.18	40.06	36.39	49.73	35.55	38.04	41.79	46.71	41.17	32.55
6	43.89	44.68	45.5	40.01	37.55	38.84	35.48	48.19	35.85	37.25	40.08	45.06	40.67	30.32		Šídák's multiple comparisons test	Mean Diff.	95.00% CI of diff.	Below threshold?	Summary	Adjusted P Value
7	41.2	43.55	44.87	38.89	38.24	39.49	36.52	49.19	36.62	38.73	37.59	43.08	40.07	32.85
8	41.52	44.15	46.06	38.28	36.12	37.98	38.76	49.98	36.67	38.04	36.65	42.84	38.06	31.09		HFD - PNe
																0	0.3729	-6.817 to 7.563	No	ns	>0.9999
																2	0.4071	-7.876 to 8.690	No	ns	>0.9999
																3	0.9886	-8.265 to 10.24	No	ns	>0.9999
																4	0.7429	-9.280 to 10.77	No	ns	>0.9999
																5	1.174	-7.952 to 10.30	No	ns	0.9998
																6	1.219	-7.896 to 10.33	No	ns	0.9998
																7	0.6614	-7.236 to 8.559	No	ns	>0.9999
																8	1.363	-7.666 to 10.39	No	ns	0.9995

## Sheet: Figure 1c
Figure 1 c
Final body weight
HFD	PNe		Unpaired t test
41.52	49.98		P value	0.613
44.15	36.67		P value summary	ns
46.06	38.04		Significantly different (P < 0.05)?	No
38.28	36.65		One- or two-tailed P value?	Two-tailed
36.12	42.84		t, df	t=0.5193, df=12
37.98	38.06		95% confidence interval	-7.081 to 4.356
38.76	31.09

## Sheet: Figure 1d
Figure 1 d
Body composition
	HFD				PNe					Two-way ANOVA
Total	38.9	41.3	44.5	43.03	39.7	44.5	36.7	41.7		Source of Variation	% of total variation	P value	P value summary	Significant?	F (DFn, DFd)
Lean	26.59	25.18	24.53	25.74	23.83	25	28.66	26.35		Interaction	0.2108	0.7087	ns	No	F (2, 18) = 0.3509
Fat	11.34	15.13	18.88	16.06	14.94	18.44	6.59	13.24		Mass	94.2	<0.0001	****	Yes	F (2, 18) = 156.8
										Diet	0.178	0.4514	ns	No	F (1, 18) = 0.5926
										Šídák's multiple comparisons test	Mean Diff.	95.00% CI of diff.	Below threshold?	Summary	Adjusted P Value
										HFD - PNe
										Total	1.282	-4.405 to 6.970	No	ns	0.915
										Lean	-0.45	-6.138 to 5.238	No	ns	0.9957
										Fat	2.05	-3.638 to 7.738	No	ns	0.7323

## Sheet: Figure 1e
Figure 1 e
ITT
	HFD						PNe
0	9.4	6.2	8	6.3	7.3	6.9	9.2	5.8	7.3	7.6	6.2	7.9	9.8
15	10.3	6.8	10.8	9.1	7.5	7	11.3	5.8	5.7	4.1	4.3	8.6	7.8
30	7.3	5.7	8.3	7.3	7.8	5.4	8.2	2.7	4.9	3.1	2.9	6.3	6.2
60	7.1	4.9	7.9	5.8	7	4.2	7.3	2.5	3.5	2.4	1.8	6.1	6
90	7.7	5	7.9	5.9	6.8	4.8	8	4.4	4.1	3.9	2.2	6	6.5
120	8.3	6.1	8	5.8	8	5.8	7.8	4.6	4.7	5	3.2	8	7.8

## Sheet: Figure 1f
Figure 1 f
AOC
HFD	PNe		Unpaired t test
170.25	105		P value	0.0071
78.75	228.75		P value summary	**
-3	327		Significantly different (P < 0.05)?	Yes
4.5	459.75		One- or two-tailed P value?	Two-tailed
9.75	399.75		t, df	t=3.294, df=11
192.75	135		95% confidence interval	70.21 to 352.9
	354

## Sheet: Figure 1g
Figure 1 g
Insulin
HFD	PNe		Unpaired t test
994.6	3060*		P value	0.0275
654	207.1		P value summary	*
1532.5	214.7		Significantly different (P < 0.05)?	Yes
697.8	336.1		One- or two-tailed P value?	Two-tailed
626.4	253.5		t, df	t=2.577, df=10
632.5	383.8
207.1			Unpaired t test with Welch's correction
			P value	0.0199
			P value summary	*
			Significantly different (P < 0.05)?	Yes
			One- or two-tailed P value?	Two-tailed
			Welch-corrected t, df	t=3.054, df=6.596

## Sheet: Figure 1h
Figure 1 h
Triglycerides
HFD	PNe		Unpaired t test
29.9	53.9		P value	0.4386
21.9	46.4		P value summary	ns
30.4	28.9		Significantly different (P < 0.05)?	No
21.4	29.4		One- or two-tailed P value?	Two-tailed
28.4	24.4		t, df	t=0.8011, df=12
36.9	19.4		95% confidence interval	-7.124 to 15.41
35.4	30.9

## Sheet: Figure 1i
Figure 1 i
NEFA
HFD	PNe		Unpaired t test
13.07	24.51		P value	0.9035
12.56	18.03		P value summary	ns
12.31	20.95		Significantly different (P < 0.05)?	No
23.11	16.76		One- or two-tailed P value?	Two-tailed
15.61	11.04		t, df	t=0.1238, df=12
20.57	12.18		95% confidence interval	-6.723 to 6.001
27.94	19.17

## Sheet: Figure  1j
Figure 1 j
Cholesterol
HFD	PNe		Unpaired t test
72	124.4		P value	0.5455
80.6	62.5		P value summary	ns
74	63.5		Significantly different (P < 0.05)?	No
42.5	70.6		One- or two-tailed P value?	Two-tailed
64.4	82		t, df	t=0.6221, df=12
58.7	41.6		95% confidence interval	-16.84 to 30.29
73.5	68.2

## Sheet: Figure 1l
Figure 1 l
GTT
	HFD							PNe
0	6.4	6.8	13.5	8.5	8.7	10.2	9	6.2	7.8	9	9.5	11.3	8.3	8.7	9.2
15	17.6	16.1	23.8	15.6	20.4	21.9	16.8	17.7	23.4	23.7	17.1	14.3	21	22.4	19.4
30	11.4	13.3	24.3	16.9	18.1	21.8	22.1	8.8	14.6	15.3	17.9	20.4	16.4	14.2	16.5
60	7.1	9	17.8	14.3	16.4	19.4	19.1	7.3	11	12.3	14.3	17	13.1	12.7	15.6
90	8	8.8	16.5	11.5	14	14.2	16.5	7.9	8.9	11.1	11.2	12.7	10.3	10.7	12.3
120	6.8	7.1	14.5	9.7	15.2	12	13.1	5.4	8.6	9.3	9.5	11.5	10.7	10.4	11.3

[truncated: 188 more sheets: Figure 1m, Figure 1n, Figure 1o, Figure 1q, Figure 1r, Figure 1s, Figure 1t, Figure 1u, Figure 2a, Figure 2b, Figure 2d, Figure 2e, Figure 2f, Figure 2g, Figure 2i, Figure 2j, Figure 2k, Figure 2l, Figure 2m, Figure 2n …]
